# Supplementary material for: Seasonal and Landscape‐Driven Variations in Forage Resources of Apis mellifera scutellata : Implications for Pollination Sustainability and Colony Health in Taita Taveta County, Kenya
Source: Ecol Evol. 2025 Jun 27;15(7):e71613. doi: 10.1002/ece3.71613 (PMC12202974; doi:10.1002/ece3.71613)
Supplement: Supplementary file 7 — Table S1. Native and exotic status of 224 honey bee forage plants identified in Taita Taveta County, Kenya, and their occurrence in GBIF and iNaturalist databases. [file ECE3-15-e71613-s002.zip]

Archive with 2 entries (2 files):
- ece371613-sup-0007-TableS1-S1@Table_ S1_SuppInfo.Excel.xlsx
- Table_ S1_SuppInfo.Excel.xlsx
