# Supplementary material for: Seasonal and Landscape‐Driven Variations in Forage Resources of Apis mellifera scutellata : Implications for Pollination Sustainability and Colony Health in Taita Taveta County, Kenya
Source: Ecol Evol. 2025 Jun 27;15(7):e71613. doi: 10.1002/ece3.71613 (PMC12202974; doi:10.1002/ece3.71613)
Supplement: Supplementary file 7 — Table S1. Native and exotic status of 224 honey bee forage plants identified in Taita Taveta County, Kenya, and their occurrence in GBIF and iNaturalist databases. [file ECE3-15-e71613-s002.zip › ece371613-sup-0007-TableS1-S1@Table_ S1_SuppInfo.Excel.xlsx]

## Sheet: Sheet1
Family	Species	Native plants to Kenya	Plants reported to GBIF/iNaturalist databases
Asteraceae	Bidens pilosa L.	NO	YES
Asteraceae	Bidens alba (L.) DC.	NO	YES
Asteraceae	Solanecio biafrae (Oliv. & Hiern) C.Jeffrey	NO	NO
Asteraceae	Xanthium strumarium L.	NO	NO
Asteraceae	Anaphalis aureopunctata Lingelsh. & Borza	NO	NO
Asteraceae	Parthenium hysterophorus L.	NO	YES
Asteraceae	Helianthus argophyllus Torr. & A.Gray	NO	NO
Asteraceae	Ageratum conyzoides L.	NO	YES
Asteraceae	Tithonia diversifolia (Hemsl.) A.Gray	NO	YES
Asteraceae	Emilia praetermissa Milne-Redh.	NO	NO
Asteraceae	Sonchus asper (L.) Hill	NO	YES
Asteraceae	Centrapalus pauciflorus (Willd.) H.Rob.	YES	YES
Asteraceae	Dahlia coccinea Cav.	NO	NO
Asteraceae	Vernonia abyssinica Sch.Bip. ex Hochst.	YES	YES
Asteraceae	Senecio linifolius L.	NO	NO
Asteraceae	Bidens serrulata (Poir.) Desf.	NO	NO
Asteraceae	Hypochaeris radicata L.	NO	YES
Asteraceae	Senecio scandens Buch.-Ham. ex D.Don	NO	NO
Asteraceae	Conyza sumatrensis (Retz.) E.Walker	NO	YES
Asteraceae	Conyza varia (Webb) Wild	NO	NO
Asteraceae	Tridax procumbens L.	NO	YES
Asteraceae	Sonchus tenerrimus L.	NO	YES
Asteraceae	Taraxacum obtusifrons Markl.	NO	NO
Asteraceae	Euryops acraeus M.D.Hend	NO	NO
Asteraceae	Crassocephalum rubens (Juss. ex Jacq.) S.Moore	YES	YES
Asteraceae	Crassocephalum crepidioides (Benth.) S.Moore	YES	YES
Asteraceae	Vernonia brachycalyx O.Hoffm.	YES	YES
Asteraceae	Lactuca inermis Forssk.	YES	YES
Asteraceae	Anisopappus oliverianus Wild	YES	YES
Asteraceae	Kleinia neriifolia Haw.	NO	NO
Asteraceae	Senecio syringifolius O.Hoffm.	YES	YES
Asteraceae	Tagetes minuta L.	NO	YES
Asteraceae	Solanecio mannii (Hook.f.) C.Jeffrey	YES	YES
Asteraceae	Streptoglossa cylindriceps (J.M.Black) Dunlop	NO	NO
Asteraceae	Galinsoga parviflora Cav.	NO	YES
Asteraceae	Erigeron annuus (L.) Desf	NO	NO
Asteraceae	Tarchonanthus camphoratus L.	YES	YES
Asteraceae	Flaveria trinervia (Spreng.) C.Mohr	NO	YES
Asteraceae	Bidens bipinnata L.	NO	YES
Myrtaceae	Eucalyptus alba Reinw. ex Blume	NO	NO
Myrtaceae	Eucalyptus scias L.A.S.Johnson & K.D.Hill	NO	NO
Myrtaceae	Corymbia eximia (Schauer) K.D.Hill & L.A.S.Johnson	NO	NO
Myrtaceae	Corymbia papuana (F.Muell.) K.D.Hill & L.A.S.Johnson	NO	NO
Myrtaceae	Eucalyptus fastigata H.Deane & Maiden	NO	NO
Myrtaceae	Syzygium gardneri Thwaites	NO	NO
Myrtaceae	Eucalyptus pilularis Sm.	NO	YES
Myrtaceae	Syzygium paniculatum (Raeusch.) DC.	NO	YES
Myrtaceae	Callistemon viminalis (Sol. ex Gaertn.) G.Don	NO	YES
Myrtaceae	Mosiera elliptica (C.Wright) Bisse	NO	NO
Myrtaceae	Psidium cattleyanum Sabine	NO	YES
Myrtaceae	Corymbia henryi (S.T.Blake) K.D.Hill & L.A.S.Johnson	NO	NO
Myrtaceae	Melaleuca diosmifolia Andrews	NO	YES
Myrtaceae	Eucalyptus microcorys F.Muell.	NO	NO
Cleomaceae	Sieruela hirta (Klotzsch) Roalson & J.C.Hall	YES	YES
Cleomaceae	Gynandropsis gynandra (L.) Briq.	YES	YES
Passifloraceae	Adenia globosa Engl.	YES	YES
Passifloraceae	Basananthe hanningtoniana (Mast.) J.J.de Wilde	YES	YES
Passifloraceae	Adenia ballyi Verdc.	NO	NO
Passifloraceae	Passiflora edulis Sims	NO	YES
Passifloraceae	Adenia venenata Forssk.	YES	YES
Passifloraceae	Passiflora alata Curtis	NO	YES
Passifloraceae	Adenia schweinfurthii Engl.	YES	NO
Passifloraceae	Adenia gummifera (Harv.) Harms	YES	YES
Sapindaceae	Dodonaea sp. NVN-2019	NO	NO
Sapindaceae	Allophylus sp. MP 751	NO	NO
Sapindaceae	Haplocoelum foliolosum (Hiern) Bullock	YES	YES
Proteaceae	Macadamia integrifolia Maiden & Betche	NO	YES
Proteaceae	Grevillea alpina Lindl.	NO	NO
Fabaceae	Senegalia laeta (R.Br. ex Benth.) Seigler & Ebinger	YES	YES
Fabaceae	Prosopis juliflora (Sw.) DC.	NO	YES
Fabaceae	Trifolium somalense Taub. ex Harms	NO	NO
Fabaceae	Vachellia tortilis (Forssk.) Galasso & Banfi	YES	YES
Fabaceae	Senegalia erubescens (Welw. ex Oliv.) Kyal. & Boatwr.	NO	YES
Fabaceae	Senegalia senegal (L.) Britton	YES	YES
Fabaceae	Biancaea decapetala (Roth) O.Deg.	NO	YES
Fabaceae	Leucaena leucocephala (Lam.) de Wit	NO	YES
Fabaceae	Senegalia kraussiana (Meisn. ex Benth.) Kyal. & Boatwr.	NO	NO
Fabaceae	Acacia melanoxylon R.Br.	NO	YES
Fabaceae	Phaseolus vulgaris L.	NO	YES
Fabaceae	Philenoptera eriocalyx (Harms) Schrire	YES	YES
Fabaceae	Senna tora (L.) Roxb.	NO	NO
Fabaceae	Lens culinaris Medik.	NO	YES
Fabaceae	Senna occidentalis (L.) Link	NO	YES
Fabaceae	Acacia vestita Ker Gawl.	NO	YES
Fabaceae	Desmodium intortum (Mill.) Urb.	NO	YES
Fabaceae	Ormocarpum megalophyllum Harms	NO	NO
Polygonaceae	Rumex hastatus D.Don	NO	NO
Polygonaceae	Oxygonum dregeanum Meisn.	NO	NO
Polygonaceae	Oxygonum schliebenii Mildbr.	NO	NO
Polygonaceae	Oxygonum stuhlmannii Dammer	YES	NO
Rutaceae	Teclea simplicifolia (Engl.) Engl.	YES	YES
Rutaceae	Zanthoxylum asiaticum (L.) Appelhans, Groppo & J.Wen	YES	YES
Rutaceae	Vepris glomerata (F.Hoffm.) Engl.	YES	YES
Rutaceae	Vepris heterophylla (Engl.) Letouzey	NO	NO
Rutaceae	Vepris eugeniifolia (Engl.) I.Verd.	YES	YES
Solanaceae	Brugmansia aurea Lagerh.	NO	NO
Solanaceae	Solanum melongena L.	NO	YES
Solanaceae	Brugmansia suaveolens (Humb. & Bonpl. ex Willd.) Bercht. & J.Presl	NO	YES
Solanaceae	Nicandra physalodes (L.) Gaertn.	NO	YES
Solanaceae	Cestrum pacayense Francey	NO	NO
Solanaceae	Solanum lycopersicum L.	NO	YES
Solanaceae	Solanum stupefactum Symon	NO	NO
Solanaceae	Capsicum annuum L	NO	YES
Solanaceae	Nicotiana tabacum L.	NO	YES
Solanaceae	Solanum unilobum (Rusby) Bohs	NO	NO
Solanaceae	Solanum mauritianum Scop.	NO	YES
Solanaceae	Solanum villosum Mill.	YES	YES
Malvaceae	Trochetiopsis erythroxylon (G.Forst.) Marais	NO	NO
Malvaceae	Triumfetta cana Blume	NO	NO
Malvaceae	Abutilon indicum (L.) Sweet	NO	YES
Malvaceae	Sida acuta Burm.f.	YES	YES
Malvaceae	Grewia holstii Burret	YES	YES
Malvaceae	Waltheria indica L.	NO	YES
Malvaceae	Hibiscus meidiensis Ulbr.	NO	NO
Malvaceae	Sida spinosa L.	YES	YES
Malvaceae	Corchorus olitorius L.	YES	YES
Malvaceae	Triumfetta rhomboidea Jacq.	YES	YES
Malvaceae	Sida parvifolia DC.	NO	NO
Euphorbiaceae	Ricinus communis L.	YES	YES
Euphorbiaceae	Macaranga heterophylla (Müll.Arg.) Müll.Arg.	NO	NO
Euphorbiaceae	Croton pseudopulchellus Pax	YES	YES
Euphorbiaceae	Croton megalocarpus Hutch.	YES	YES
Euphorbiaceae	Euphorbia tirucalli L.	YES	YES
Euphorbiaceae	Euphorbia heterochroma Pax	YES	YES
Euphorbiaceae	Acalypha sp. CP249	NO	NO
Euphorbiaceae	Croton nobilis Baill.	NO	NO
Euphorbiaceae	Euphorbia bicompacta Bruyns	YES	YES
Rubiaceae	Richardia scabra L.	NO	YES
Rubiaceae	Richardia grandiflora (Cham. & Schltdl.) Steud.	NO	NO
Rubiaceae	Psychotria retusa (Bremek.) A.P.Davis & Govaerts	NO	NO
Rubiaceae	Pentas lanceolata (Forssk.) Deflers	YES	YES
Brassicaceae	Brassica oleracea L.	NO	YES
Brassicaceae	Raphanus sativus L.	NO	YES
Brassicaceae	Brassica balearica Pers.	NO	NO
Brassicaceae	Brassica nigra (L.) W.D.J.Koch	NO	NO
Anacardiaceae	Poupartia minor (Bojer) Marchand	NO	NO
Anacardiaceae	Searsia tenuinervis (Engl.) Moffett	YES	YES
Anacardiaceae	Mangifera indica L.	NO	YES
Anacardiaceae	Searsia pyroides (Burch.) Moffett	YES	YES
Rosaceae	Eriobotrya japonica (Thunb.) Lindl.	NO	YES
Rosaceae	Rubus corchorifolius L.fil.	NO	NO
Rosaceae	Rubus rosifolius Sm.	NO	YES
Rosaceae	Eriobotrya malipoensis K.C.Kuan	NO	NO
Rosaceae	Prunus elaeagrifolia (Spach) Fritsch	NO	NO
Rosaceae	Prunus africana (Hook.f.) Kalkman	YES	YES
Rosaceae	Prunus persica (L.) Batsch	NO	YES
Rosaceae	Rubus lambertianus Ser.	NO	NO
Convolvulaceae	Ipomoea obscura (L.) Ker Gawl.	YES	YES
Convolvulaceae	Ipomoea wightii (Wall.) Choisy	YES	YES
Convolvulaceae	Ipomoea malvacea (Klotzsch) J.R.I.Wood & Scotland	YES	YES
Apiaceae	Anethum foeniculum L.	YES	YES
Apiaceae	Daucus carota L.	NO	NO
Potamogetonaceae	Potamogeton maackianus A.Benn.	NO	NO
Potamogetonaceae	Potamogeton schweinfurthii A.Benn.	YES	YES
Potamogetonaceae	Potamogeton x khuzestanicus S.Abbasi, Afsharz. & Dinarvand	NO	NO
Cucurbitaceae	Cucumis sp. AG-2008	NO	NO
Cucurbitaceae	Lagenaria siceraria (Molina) Standl.	YES	YES
Cucurbitaceae	Cucurbita ficifolia Bouché	NO	YES
Cucurbitaceae	Zehneria maysorensis (Wight & Arn.) Arn.	NO	NO
Cucurbitaceae	Cucurbita pepo L.	NO	YES
Poaceae	Sorghum bicolor (L.) Moench	YES	YES
Poaceae	Zea mays L.	NO	YES
Poaceae	Sporobolus marginatus Hochst. ex A.Rich.	YES	YES
Poaceae	Aegilops speltoides Tausch	NO	NO
Rhamnaceae	Ziziphus mucronata Willd.	YES	YES
Rhamnaceae	Gouania leptostachya DC.	NO	NO
Acanthaceae	Hygrophila schulli M.R.Almeida & S.M.Almeida	YES	YES
Acanthaceae	Justicia anagalloides (Nees) T.Anderson	YES	YES
Acanthaceae	Ruellia patula Jacq.	YES	YES
Acanthaceae	Asystasia gangetica (L.) T.Anderson	YES	YES
Amaranthaceae	Achyranthes bidentata Blume	NO	YES
Amaranthaceae	Amaranthus viridis L	NO	YES
Amaranthaceae	Achyranthes aspera L.	NO	YES
Amaranthaceae	Ptilotus leucocomus (Moq.) F.Muell.	NO	NO
Amaryllidaceae	Allium cepa L.	NO	YES
Amaryllidaceae	Allium sativum L.	NO	NO
Campanulaceae	Lobelia giberroa Hemsl.	YES	YES
Campanulaceae	Lobelia chamaedryfolia (C.Presl) A.DC.	NO	NO
Caryophyllaceae	Spergula arvensis L.	YES	YES
Caryophyllaceae	Stellaria neglecta (Lej.) Weihe	NO	NO
Zygophyllaceae	Balanites glabra Mildbr. & Schltr.	YES	YES
Zygophyllaceae	Tribulus terrestris L.	YES	YES
Verbenaceae	Lippia alba (Mill.) N.E.Br. ex Britton & P.Wilson	NO	NO
Verbenaceae	Lantana camara L.	NO	YES
Moraceae	Ficus robusta Corner	NO	NO
Moraceae	Morus alba L.	NO	YES
Capparaceae	Maerua subcordata (Gilg) DeWolf	YES	YES
Capparaceae	Capparis sepiaria L.	YES	YES
Lamiaceae	Ocimum basilicum L.	NO	YES
Lamiaceae	Ocimum gratissimum L.	YES	YES
Pinaceae	Pinus sylvestris L.	NO	NO
Pinaceae	Pinus contorta Douglas ex Loudon	NO	NO
Tropaeolaceae	Tropaeolum minus L.	NO	NO
Salicaceae	Dovyalis caffra (Hook.fil. & Harv.) Warb.	NO	YES
Asparagaceae	Agave salmiana Otto ex Salm-Dyck	NO	NO
Resedaceae	Caylusea hexagyna (Forssk.) M.L.Green	NO	NO
Ranunculaceae	Clematis henryi Oliv.	NO	NO
Vitaceae	Rhoicissus tomentosa (Lam.) Wild & R.B.Drumm.	NO	NO
Adoxaceae	Sambucus nigra L.	NO	YES
Casuarinaceae	Casuarina pauper F.Muell. ex L.A.S.Johnson	NO	NO
Commelinaceae	Commelina benghalensis L.	YES	YES
Lythraceae	Trapa natans L.	YES	YES
Nymphaeaceae	Euryale ferox Salisb. ex K.D.Koenig & Sims	NO	YES
Cannabaceae	Cannabis sativa L.	NO	YES
Caricaceae	Carica papaya L.	NO	YES
Lauraceae	Persea americana Mill.	NO	YES
Salvadoraceae	Salvadora sp. SV-2019	NO	NO
Malpighiaceae	Caucanthus auriculatus (Radlk.) Nied.	YES	YES
Aizoaceae	Mesembryanthemum cordifolium L.f.	NO	YES
Araliaceae	Cussonia paniculata Eckl. & Zeyh.	NO	NO
Ximeniaceae	Ximenia caffra Sond.	YES	YES
Pittosporaceae	Pittosporum glabratum Lindl.	NO	NO
Sapotaceae	Englerophytum natalense (Sond.) T.D.Penn.	YES	NO
Ebenaceae	Euclea divinorum Hiern	YES	YES
Cornaceae	Alangium chinense (Lour.) Harms	YES	NO
Nyctaginaceae	Boerhavia triquetra S.Watson	NO	NO
Hydrocharitaceae	Vallisneria spinulosa S.Z.Yan	NO	NO
Thesiaceae	Osyridicarpos schimperianus (Hochst. ex A.Rich.) A.DC.	YES	YES
Celastraceae	Catha edulis (Vahl) Endl.	YES	YES
Phyllanthaceae	Flueggea leucopyrus Willd.	NO	NO
Meliaceae	Azadirachta indica A.Juss.	NO	YES
Musaceae	Ensete ventricosum (Welw.) Cheesman	YES	YES
Hydrangeaceae	Hydrangea serrata (Thunb.) Ser.	NO	NO
Talinaceae	Talinum portulacifolium (Forssk.) Asch. ex Schweinf.	YES	YES
